# Supplementary material for: Light-Triggered Inflation of Microdroplets
Source: Chem Mater. 2024 Apr 12;36(8):3970–5. doi: 10.1021/acs.chemmater.4c00732 (PMC11044266; doi:10.1021/acs.chemmater.4c00732)
Supplement: Supplementary file 2 — cm4c00732_si_003.zip [file cm4c00732_si_003.zip]

Archive with 14 entries (13 files):
- supporting videos/
- supporting videos/deflate_invert.mp4
- supporting videos/0.1 percent H2O2_multicompartment formation_50x real time.mp4
- __MACOSX/supporting videos/._0.1 percent H2O2_multicompartment formation_50x real time.mp4
- supporting videos/deflate_slow.mp4
- supporting videos/deflate and collect_1.mp4
- supporting videos/multicycle_DPM_20x real time.mp4
- supporting videos/0.5 percent H2O2_20x real time.mp4
- __MACOSX/supporting videos/._0.5 percent H2O2_20x real time.mp4
- supporting videos/5 percent H2O2_pH 11_20x real time.mp4
- __MACOSX/supporting videos/._5 percent H2O2_pH 11_20x real time.mp4
- supporting videos/deflate_fast.mp4
- supporting videos/5 percent H2O2_20x real time.mp4
- supporting videos/deflate and collect_2_high particle concentration.mp4
